# Supplementary material for: Noninversion Variants in Sporadic Hemophilia A Originate Mostly from Females
Source: Int J Mol Sci. 2025 Jan 22;26(3):891. doi: 10.3390/ijms26030891 (PMC11816929; doi:10.3390/ijms26030891)
Supplement: Supplementary file 1 [file ijms-26-00891-s001.zip]

Archive with 1 entries (1 files):
- ijms-3397049-supplementary.pdf
